# Supplementary material for: Early Atf4 activity drives airway club and goblet cell differentiation
Source: Life Sci Alliance. 2024 Jan 4;7(3):e202302284. doi: 10.26508/lsa.202302284 (PMC10766780; doi:10.26508/lsa.202302284)
Supplement: Supplementary file 1 [file LSA-2023-02284_Supplemental_Data_1.xlsx]

## Sheet: UPREGULATED
Transcript	Gene Name	FC_M	padjLoc
ENSMUST00000061239.13	Sh3bp1	5.06012e+06	1.87728e-11
ENSMUST00000163810.8	Mid1	1.87599e+06	1.22579e-10
ENSMUST00000232239.1	Rcan1	386425	1.60006e-15
ENSMUST00000196130.4	Snx8	268963	4.94639e-13
ENSMUST00000030454.5	Prdx1	83299.4	7.10762e-11
ENSMUST00000113147.7	Gprasp1	65535	4.87154e-12
ENSMUST00000109632.7	Uqcc1	9409.21	4.92033e-10
ENSMUST00000081695.13	Gon4l	9315.99	1.28216e-10
ENSMUST00000118909.1	Ppp1ccb	9197.19	1.01943e-13
ENSMUST00000159955.1	Lamb3	8278.01	9.13925e-11
ENSMUST00000113598.7	Rab7	3190.88	4.10382e-10
ENSMUST00000164101.7	Ikbkg	1326.55	1.13034e-10
ENSMUST00000214758.1	Ilf3	1305.47	1.7917e-16
ENSMUST00000118808.8	Emc10	545.152	3.51453e-09
ENSMUST00000156550.7	Syvn1	470.263	1.58322e-11
ENSMUST00000114284.7	Rgs12	402.831	5.24114e-12
ENSMUST00000112017.7	Atf2	347.651	1.24315e-10
ENSMUST00000058292.12	Rasef	286.908	2.9796e-21
ENSMUST00000107596.8	Srcin1	239.011	6.08954e-09
ENSMUST00000179998.7	Rab40c	211.653	3.59314e-16
ENSMUST00000105390.7	Agpat3	179.148	3.22032e-10
ENSMUST00000006667.10	Gvin1	167.56	7.31728e-20
ENSMUST00000115404.10	Dnm2	147.39	1.66893e-09
ENSMUST00000167787.1	Smurf2	144.187	1.8195e-09
ENSMUST00000201374.3	Nup205	57.8268	3.22538e-19
ENSMUST00000180088.1	Tbc1d10a	55.2283	6.8552e-13
ENSMUST00000182636.1	Pdlim1	48.3438	5.17001e-07
ENSMUST00000204944.1	Serbp1	42.6998	3.6622e-11
ENSMUST00000197827.4	Csde1	41.2643	8.53994e-42
ENSMUST00000226593.1	Cblb	39.086	9.43579e-10
ENSMUST00000111977.7	Cfh	34.1377	1.4106e-10
ENSMUST00000122037.7	Adgrl3	28.4844	2.81829e-06
ENSMUST00000106766.8	Gm4070	27.5581	2.23254e-15
ENSMUST00000094505.5	Dennd1b	26.6217	3.20423e-12
ENSMUST00000064916.8	Serpinb2	25.9188	1.08584e-07
ENSMUST00000042610.14	Ifi207	25.4733	4.69326e-13
ENSMUST00000100009.10	Atf2	25.1453	8.08462e-06
ENSMUST00000239431.1	Grn	24.1114	2.51279e-12
ENSMUST00000164890.7	Lpar2	20.7506	2.22315e-05
ENSMUST00000160982.1	Mtarc2	19.3127	2.0267e-08
ENSMUST00000199798.4	Kmt5a	17.209	0.000455229
ENSMUST00000234524.1	Ss18	16.9364	8.12032e-07
ENSMUST00000114529.9	Acbd5	16.8741	2.70159e-05
ENSMUST00000229784.1	Eif3d	16.3864	8.91474e-06
ENSMUST00000169582.2	Usf3	15.7374	4.46574e-09
ENSMUST00000136559.7	Akr1b3	15.6304	7.83985e-05
ENSMUST00000102825.3	Ifit3	15.3953	7.33941e-90
ENSMUST00000116598.9	H2-Q7	15.196	1.49547e-11
ENSMUST00000031549.5	Gm4951	15.1308	4.75714e-18
ENSMUST00000032473.6	Iigp1	15.0278	3.77161e-10
ENSMUST00000150967.7	Sp100	14.9106	0.000329404
ENSMUST00000218624.1	Dld	14.6508	0.000406144
ENSMUST00000059226.6	Ifi205	14.2007	1.32479e-06
ENSMUST00000119467.1	Gm12250	13.964	0.000202044
ENSMUST00000015394.9	Mmp13	13.78	0.000553848
ENSMUST00000115457.7	Eif4g1	13.3906	9.83999e-10
ENSMUST00000032902.10	Calcb	13.3366	4.57184e-09
ENSMUST00000023788.7	Krt6a	13.2415	3.58557e-21
ENSMUST00000174699.7	H2-Q6	13.1264	7.33065e-50
ENSMUST00000044255.12	Ggta1	13.0104	0.00170357
ENSMUST00000009340.9	Ifi211	12.8216	2.06753e-32
ENSMUST00000233621.1	Xdh	12.6845	6.52287e-05
ENSMUST00000119685.7	Uspl1	12.5534	0.000346799
ENSMUST00000098163.8	Zfp292	12.3687	4.00127e-06
ENSMUST00000217970.1	Ddx50	11.9156	0.000219906
ENSMUST00000225591.1	Kif13a	11.7271	6.82661e-05
ENSMUST00000090871.2	Sprr2a2	11.6857	1.33895e-16
ENSMUST00000224531.1	Hnrnpk	11.6746	0.000943346
ENSMUST00000122342.1	Dhrs13	11.4561	1.61736e-05
ENSMUST00000201392.1	Akr1b3	11.1703	0.00168038
ENSMUST00000031324.5	Ereg	10.992	2.46545e-09
ENSMUST00000115334.7	Zfp182	10.9504	0.00143293
ENSMUST00000092382.9	Usp36	10.766	4.10699e-06
ENSMUST00000238271.1	Calm2	10.6938	0.000860211
ENSMUST00000009356.10	Serpinb2	10.66	2.11979e-05
ENSMUST00000116094.4	Rnf186	10.4594	4.10636e-15
ENSMUST00000076249.5	Ifit3b	10.3869	2.0379e-145
ENSMUST00000065543.7	Cwh43	10.2734	0.000265245
ENSMUST00000056071.12	Ifi209	10.264	0.0017647
ENSMUST00000128557.2	Champ1	10.0667	3.44447e-09
ENSMUST00000071951.13	H2-Q7	9.72212	0.000755007
ENSMUST00000150968.7	Cope	9.49527	0.000815578
ENSMUST00000206581.1	Uri1	8.98996	0.00231252
ENSMUST00000111369.7	Madd	8.88628	0.00237401
ENSMUST00000066912.12	Iigp1	8.88491	6.28142e-31
ENSMUST00000211816.1	Nlrc5	8.71808	1.85362e-10
ENSMUST00000123708.7	Ifi203	8.63446	3.59524e-07
ENSMUST00000206117.1	Arhgap17	8.63226	0.006394
ENSMUST00000112257.9	Piga	8.43749	0.00616607
ENSMUST00000112171.7	Tspan9	8.36942	1.69482e-05
ENSMUST00000180037.7	Birc6	8.35519	0.00220071
ENSMUST00000173788.1	H2-Q7	8.28631	3.24837e-12
ENSMUST00000004330.9	Ikbkg	8.10945	7.70975e-05
ENSMUST00000220144.2	Gm2446	8.08939	0.000186419
ENSMUST00000032414.10	Ttll3	7.84873	0.00716642
ENSMUST00000235213.1	Asah2	7.81961	0.00667748
ENSMUST00000015278.14	Aldh1a3	7.55382	3.29674e-05
ENSMUST00000113768.7	Mx1	7.48613	4.72024e-06
ENSMUST00000110801.7	Ndufaf1	7.44494	0.00351955
ENSMUST00000196204.4	Gbp4	7.26801	0.000344883
ENSMUST00000163425.8	Stx11	7.25233	0.00259626
ENSMUST00000161048.7	Wnk1	7.20918	0.00591099
ENSMUST00000207941.1	Pnpla6	7.13595	0.00483405
ENSMUST00000124758.1	Ptprf	7.01566	0.00595725
ENSMUST00000162041.7	Gcc2	6.76644	0.00986929
ENSMUST00000202872.3	Gcc2	6.76621	0.0098655
ENSMUST00000055071.8	Ifi27l2a	6.63382	1.11169e-67
ENSMUST00000127223.7	Irf7	6.55892	0.000354409
ENSMUST00000046490.13	Oaz2	6.53847	1.31425e-47
ENSMUST00000188804.6	Mndal	6.49903	4.08039e-14
ENSMUST00000239236.1	AC147806.2	6.36261	2.16324e-26
ENSMUST00000044833.8	Oas3	6.161	3.31553e-72
ENSMUST00000230377.1	Apol9b	6.0979	3.17913e-06
ENSMUST00000182855.7	Kat6b	6.06244	0.000603694
ENSMUST00000155233.7	Mx1	5.97991	6.65537e-11
ENSMUST00000027370.12	Pnkd	5.92322	0.0052635
ENSMUST00000085425.5	Isg15	5.89616	6.89913e-74
ENSMUST00000164582.3	Ankrd13c	5.77502	1.23763e-05
ENSMUST00000035532.12	Pik3r1	5.7279	0.00122427
ENSMUST00000188251.6	Mx2	5.71276	1.2858e-14
ENSMUST00000078827.2	Csprs	5.70514	2.17178e-21
ENSMUST00000089452.5	Apol9a	5.68822	1.88571e-58
ENSMUST00000031238.12	Gbp9	5.68109	8.47293e-25
ENSMUST00000239195.1	AC167036.1	5.6748	0.000118887
ENSMUST00000038816.12	Cxcl10	5.61591	0.000930036
ENSMUST00000024698.9	Tnfrsf12a	5.55829	6.29445e-10
ENSMUST00000188939.6	Larp4b	5.52562	0.000175901
ENSMUST00000106222.8	Gbp3	5.5105	5.87459e-31
ENSMUST00000106023.7	Irf7	5.46573	3.22096e-30
ENSMUST00000164502.2	Gm9573	5.35181	0.00102821
ENSMUST00000109775.3	Apol9b	5.29608	1.10409e-53
ENSMUST00000026571.10	Irf7	5.27296	5.45244e-85
ENSMUST00000130024.1	Nbeal2	5.1945	0.000279155
ENSMUST00000075836.11	Dock7	5.11602	8.35352e-05
ENSMUST00000020970.9	Rsad2	5.1096	1.28906e-35
ENSMUST00000068063.3	Tgtp1	5.05446	1.44246e-60
ENSMUST00000036439.5	Cdh6	4.99143	0.000159173
ENSMUST00000081776.10	Apol9a	4.98451	3.69514e-40
ENSMUST00000129829.7	Ifi203	4.94321	0.00207182
ENSMUST00000174854.2	H2-Q5	4.93909	0.00745109
ENSMUST00000114784.3	Slc9a6	4.92817	7.29448e-06
ENSMUST00000081491.12	Oas2	4.89964	0.000146184
ENSMUST00000029018.13	Zbp1	4.89018	1.08543e-26
ENSMUST00000155744.7	Irf7	4.84917	1.80766e-19
ENSMUST00000088200.12	Aqp5	4.81242	5.98203e-41
ENSMUST00000170631.1	Cyp2a5	4.78482	5.11191e-05
ENSMUST00000022368.3	Plau	4.78408	0.00152662
ENSMUST00000113402.3	Gm7609	4.77855	0.00453795
ENSMUST00000150361.1	Oasl2	4.77769	3.2082e-16
ENSMUST00000146233.7	Xaf1	4.7517	1.63641e-16
ENSMUST00000189347.6	Stat1	4.7223	6.78152e-20
ENSMUST00000086368.11	Oas1g	4.72019	4.53832e-06
ENSMUST00000179715.1	AC168977.2	4.69851	0.00750158
ENSMUST00000230157.1	Cpsf1	4.64662	0.00836717
ENSMUST00000097952.8	Irf7	4.60367	9.99986e-20
ENSMUST00000197662.4	Abcd3	4.6024	0.00652385
ENSMUST00000146802.1	Zbp1	4.59182	0.00848974
ENSMUST00000032729.7	Tjp1	4.47898	1.06856e-09
ENSMUST00000238098.1	H2-K1	4.4763	2.05114e-09
ENSMUST00000053909.12	Oas2	4.46764	1.68108e-29
ENSMUST00000173075.2	H2-K1	4.45253	5.17726e-54
ENSMUST00000119826.6	Large1	4.37204	0.00259469
ENSMUST00000076922.5	Trim30a	4.32966	7.36356e-49
ENSMUST00000029753.12	Ecm1	4.32567	8.24702e-11
ENSMUST00000140842.8	Xaf1	4.31184	1.32115e-10
ENSMUST00000118826.8	Mapre2	4.29574	0.00312816
ENSMUST00000147552.7	Sp100	4.29034	6.0634e-08
ENSMUST00000197574.1	Cd36	4.2855	0.00917082
ENSMUST00000219305.1	Misp	4.27019	0.00655086
ENSMUST00000050952.3	Stbd1	4.21036	2.22024e-07
ENSMUST00000196520.1	Gbp6	4.19833	9.46985e-09
ENSMUST00000229175.1	Apol9a	4.17083	2.57969e-13
ENSMUST00000070631.14	Ddx60	4.15005	1.33404e-38
ENSMUST00000120531.7	Stxbp6	4.13166	6.66279e-06
ENSMUST00000165901.7	Tsku	4.12844	0.00242222
ENSMUST00000094041.3	Xaf1	4.10967	0.000360798
ENSMUST00000239322.1	Esrra	4.10306	0.000273829
ENSMUST00000155281.7	Znfx1	4.06768	0.00985641
ENSMUST00000109116.2	Zbp1	4.04091	1.10622e-09
ENSMUST00000186574.6	Stat1	4.03788	2.49372e-44
ENSMUST00000031040.12	Cwh43	4.03292	8.93384e-10
ENSMUST00000149919.7	Ifi44	4.027	0.00480278
ENSMUST00000106221.7	Gbp3	4.02059	1.48625e-13
ENSMUST00000162096.7	Oas1g	3.97558	3.52306e-13
ENSMUST00000238849.1	Cgn	3.9637	4.21891e-06
ENSMUST00000172912.7	H2-K1	3.93125	1.24711e-52
ENSMUST00000130161.8	Lins1	3.9061	0.0025814
ENSMUST00000038038.7	Slfn2	3.89878	6.01461e-31
ENSMUST00000201445.1	Oasl2	3.82805	9.72196e-06
ENSMUST00000230979.1	Apol9b	3.8191	5.9178e-36
ENSMUST00000042919.15	Kdf1	3.81722	0.00185848
ENSMUST00000031817.9	Herc6	3.78221	7.57369e-15
ENSMUST00000062658.14	Zmynd11	3.78023	0.00737451
ENSMUST00000164556.7	Reps1	3.77377	0.00368195
ENSMUST00000081035.8	Mpeg1	3.77178	2.04828e-21
ENSMUST00000110069.7	Dglucy	3.76481	0.00548106
ENSMUST00000092073.10	Klhl25	3.75542	0.009355
ENSMUST00000144064.4	Oasl2	3.74767	5.34954e-39
ENSMUST00000238021.1	H2-K1	3.72098	2.02313e-50
ENSMUST00000154184.4	Shisa5	3.71447	1.71345e-12
ENSMUST00000031542.12	Oasl2	3.66953	3.51524e-55
ENSMUST00000051672.8	Bst2	3.66716	4.89977e-41
ENSMUST00000095157.10	Phf11d	3.63433	3.87326e-18
ENSMUST00000160425.7	Phf11d	3.62689	2.9929e-17
ENSMUST00000137828.1	Oasl2	3.60549	0.00202687
ENSMUST00000112053.1	Trex1	3.59141	0.00534806
ENSMUST00000138226.7	Anp32a	3.56064	0.000354126
ENSMUST00000173727.7	Lig3	3.52834	0.00402992
ENSMUST00000161031.1	Phf11d	3.50885	1.75989e-30
ENSMUST00000113359.7	Frmd4b	3.50308	0.00115251
ENSMUST00000229576.1	Phf20l1	3.50204	2.28521e-05
ENSMUST00000092766.11	Kat7	3.48772	0.00595698
ENSMUST00000025181.17	H2-K1	3.48486	1.53037e-23
ENSMUST00000168566.2	Zmat3	3.47968	2.65631e-06
ENSMUST00000231880.1	Fetub	3.47335	9.13576e-05
ENSMUST00000102476.4	B2m	3.45918	4.12803e-28
ENSMUST00000117507.8	Ecm1	3.44101	1.28826e-32
ENSMUST00000102824.3	Ifit1	3.42666	1.33626e-21
ENSMUST00000112143.3	Oasl1	3.37835	4.78233e-07
ENSMUST00000111214.3	Ifi204	3.37581	1.90665e-12
ENSMUST00000007275.2	Krt13	3.35408	7.24632e-09
ENSMUST00000132641.7	Sp100	3.35078	2.01885e-17
ENSMUST00000029671.8	Ifi44	3.34841	2.50618e-46
ENSMUST00000109300.8	Slc35c2	3.34441	1.72779e-06
ENSMUST00000108836.1	Irgm2	3.32297	1.32032e-33
ENSMUST00000107911.7	Nr1h2	3.28179	0.00108408
ENSMUST00000107234.2	Eed	3.27892	8.76144e-08
ENSMUST00000081435.4	H2-Q4	3.26972	2.99105e-35
ENSMUST00000185117.7	Tcf12	3.26631	1.76576e-07
ENSMUST00000112698.7	Zfp644	3.26392	3.61015e-05
ENSMUST00000211349.1	Rtp4	3.24456	0.00335238
ENSMUST00000035266.10	Igtp	3.20431	1.45029e-16
ENSMUST00000103118.3	Kat2a	3.199	4.29974e-08
ENSMUST00000200045.4	Gbp6	3.18098	2.29015e-09
ENSMUST00000155123.7	Phrf1	3.17301	0.00898667
ENSMUST00000017974.12	Dhx58	3.1709	3.59861e-21
ENSMUST00000209899.1	Irf7	3.16871	0.0019061
ENSMUST00000115436.8	Cask	3.14835	1.40863e-18
ENSMUST00000080893.6	Krt17	3.1308	2.16433e-21
ENSMUST00000119901.8	Cdkn1a	3.12804	8.89854e-05
ENSMUST00000078061.12	Ehmt2	3.09749	7.56616e-09
ENSMUST00000054279.14	Sp100	3.08235	0.00262226
ENSMUST00000165774.7	Gbp2	3.07496	1.87032e-18
ENSMUST00000130044.1	Synpo	3.05796	0.00939845
ENSMUST00000015484.9	Cybb	3.04652	9.97199e-33
ENSMUST00000066427.10	Sp100	3.03812	5.72259e-26
ENSMUST00000120550.1	Srp72	3.03788	0.00296417
ENSMUST00000031264.11	Plac8	2.99397	7.39039e-11
ENSMUST00000085708.2	Stat2	2.96721	5.11845e-32
ENSMUST00000109212.2	Gm5431	2.95761	1.03516e-05
ENSMUST00000033211.13	Trim30d	2.93315	0.000696864
ENSMUST00000170086.7	Tap1	2.91863	8.11941e-28
ENSMUST00000184726.1	Hnrnpll	2.91345	1.90971e-28
ENSMUST00000161754.1	Phf11d	2.90661	0.00921106
ENSMUST00000093902.11	Rnf213	2.87871	8.64861e-37
ENSMUST00000027451.12	Epha4	2.84064	7.68897e-05
ENSMUST00000238009.1	Jak2	2.8198	3.41868e-06
ENSMUST00000173975.1	H2-Q4	2.8131	9.5816e-08
ENSMUST00000109410.3	Ces2e	2.78216	0.00153418
ENSMUST00000060315.11	Trim34a	2.73917	3.59675e-07
ENSMUST00000102826.3	Ifit2	2.73247	0.00086684
ENSMUST00000059401.6	Atg9b	2.73112	0.000161777
ENSMUST00000114299.7	Flna	2.73053	0.000774982
ENSMUST00000153574.7	Sp100	2.72963	0.00100282
ENSMUST00000080322.7	Oas1a	2.72887	1.0481e-24
ENSMUST00000111663.8	Fgfr1op2	2.72716	3.70568e-05
ENSMUST00000050544.7	Has2	2.72016	0.00695347
ENSMUST00000171553.1	Ifrd1	2.71508	0.00162237
ENSMUST00000191138.6	Hivep2	2.70614	0.000112079
ENSMUST00000038211.12	Slfn9	2.69939	3.8938e-08
ENSMUST00000105345.9	Tcf3	2.69867	1.37708e-06
ENSMUST00000173441.8	Psmb8	2.69742	1.56469e-08
ENSMUST00000038423.5	Rtp4	2.68147	1.64768e-05
ENSMUST00000037907.12	Ddx58	2.67562	9.32329e-30
ENSMUST00000102678.4	H2-T23	2.67372	3.31311e-29
ENSMUST00000186857.6	Stat1	2.64348	3.40561e-29
ENSMUST00000113002.8	Ggta1	2.63312	1.82754e-05
ENSMUST00000033754.14	Piga	2.63251	0.000710128
ENSMUST00000071069.12	Trim30d	2.62997	4.98565e-11
ENSMUST00000106839.8	Trim12a	2.62308	6.28219e-08
ENSMUST00000134364.7	Set	2.60533	0.00288024
ENSMUST00000172785.7	H2-D1	2.60489	3.56339e-13
ENSMUST00000020969.4	Cmpk2	2.60071	1.21054e-13
ENSMUST00000184783.7	Tcf12	2.57853	0.00345158
ENSMUST00000045097.10	Gbp7	2.55517	7.37638e-05
ENSMUST00000210901.1	Rtp4	2.54514	7.5871e-25
ENSMUST00000107657.7	Nfe2l1	2.54169	0.00526456
ENSMUST00000097271.3	Irgm1	2.54155	1.06251e-26
ENSMUST00000049519.3	Irgm1	2.54041	4.44449e-16
ENSMUST00000034650.14	Mcam	2.53268	2.90356e-05
ENSMUST00000046212.1	Slc16a1	2.52722	0.000791044
ENSMUST00000035065.8	Ptgs2	2.5238	4.30921e-16
ENSMUST00000172235.1	Rnf213	2.52268	7.37344e-16
ENSMUST00000113870.2	Tsc1	2.51394	0.00652353
ENSMUST00000156530.7	Upk3bl	2.50909	2.42675e-11
ENSMUST00000233027.1	Tjp2	2.50843	8.08187e-06
ENSMUST00000161306.1	Tmprss11e	2.50521	4.30132e-05
ENSMUST00000114846.8	Pfkfb3	2.50395	0.00265252
ENSMUST00000032198.10	Usp18	2.48521	7.705e-26
ENSMUST00000069245.7	Spink5	2.48436	2.07245e-05
ENSMUST00000093485.2	Ddx60	2.478	7.18799e-07
ENSMUST00000115124.8	Tnk2	2.46965	0.00478407
ENSMUST00000108632.7	Plscr3	2.46029	0.0052967
ENSMUST00000107209.7	Gabpb2	2.43073	4.56676e-05
ENSMUST00000172503.2	H2-D1	2.42717	1.18844e-21
ENSMUST00000110087.8	Fgd3	2.42641	0.000305284
ENSMUST00000090024.10	Ccser2	2.41459	0.00807614
ENSMUST00000022356.11	Usp54	2.41215	5.4144e-06
ENSMUST00000222682.1	Gm19220	2.40155	2.45098e-13
ENSMUST00000115453.1	Cav1	2.39498	0.0046805
ENSMUST00000025363.6	Hbegf	2.39419	5.18981e-05
ENSMUST00000067924.12	Lrrc8c	2.38981	0.000487538
ENSMUST00000028259.11	Ifih1	2.38838	5.75906e-15
ENSMUST00000159855.7	Mycbp2	2.38119	0.0017428
ENSMUST00000118430.1	Gm12896	2.37263	4.73043e-08
ENSMUST00000122214.1	Gm12895	2.37263	4.71319e-08
ENSMUST00000201828.1	Gm12895	2.37263	4.69621e-08
ENSMUST00000112459.3	Ifih1	2.34583	9.34565e-14
ENSMUST00000026475.14	Ddit3	2.33432	0.00141123
ENSMUST00000096194.8	Cemip2	2.32849	0.00520132
ENSMUST00000007799.12	Cav1	2.31294	3.46853e-20
ENSMUST00000199868.4	Shisa5	2.30529	2.70182e-08
ENSMUST00000025399.8	Pmaip1	2.29879	4.44509e-08
ENSMUST00000086083.10	Ncor2	2.29769	5.54561e-06
ENSMUST00000106241.7	Pabpc4	2.29549	0.0010616
ENSMUST00000063690.3	Dhrs9	2.29238	9.83281e-09
ENSMUST00000112987.7	Dab2ip	2.28815	5.06439e-08
ENSMUST00000185929.1	Inppl1	2.28548	0.00319695
ENSMUST00000046704.6	Ifi47	2.27446	2.25837e-08
ENSMUST00000137903.7	Ddx58	2.26891	2.3547e-12
ENSMUST00000102642.8	Ube2l6	2.25583	2.67443e-11
ENSMUST00000112431.7	Cobll1	2.25139	0.000461847
ENSMUST00000140710.1	Ywhaq	2.24633	0.00830378
ENSMUST00000107881.7	Hlf	2.23532	0.00672641
ENSMUST00000236557.1	Psmb8	2.23495	0.000219806
ENSMUST00000167459.2	Mbnl2	2.21538	0.000129759
ENSMUST00000031982.4	Hpgds	2.21398	0.00145399
ENSMUST00000101375.4	Npm1	2.20078	1.10489e-14
ENSMUST00000105342.7	Tcf3	2.197	0.00829258
ENSMUST00000026156.7	Rfng	2.19274	5.0278e-07
ENSMUST00000023015.14	Wnt7b	2.19114	1.21201e-09
ENSMUST00000078139.12	Asph	2.18978	7.2551e-06
ENSMUST00000009058.9	Abcb1b	2.18563	0.0064239
ENSMUST00000080015.11	H2-T22	2.17575	0.000746398
ENSMUST00000065648.14	Tor1aip2	2.1656	8.89612e-06
ENSMUST00000138037.1	Irf9	2.14955	3.92618e-15
ENSMUST00000175752.7	Apobec3	2.14128	1.50043e-13
ENSMUST00000129935.7	Rpl10a	2.13798	1.0596e-06
ENSMUST00000033264.11	Trim21	2.13134	0.00057995
ENSMUST00000046897.12	Trim14	2.1303	0.00418494
ENSMUST00000114881.8	Rps10	2.12741	0.000283827
ENSMUST00000026565.6	Ifitm3	2.12295	4.74689e-08
ENSMUST00000209812.1	Rpl13a	2.12115	0.00223076
ENSMUST00000161976.7	Myc	2.11902	0.00057088
ENSMUST00000022971.7	Myc	2.119	0.000570326
ENSMUST00000215568.1	Rpsa	2.11168	7.66437e-07
ENSMUST00000034932.13	Plscr2	2.10913	0.00669568
ENSMUST00000189068.6	Ly6a	2.10893	0.000513613
ENSMUST00000108268.9	Lgals9	2.10054	4.27861e-17
ENSMUST00000106849.8	Trim34a	2.08929	0.00160294
ENSMUST00000186526.6	Ly6a	2.0849	0.000158146
ENSMUST00000023797.7	Krt4	2.08465	3.84888e-16
ENSMUST00000108831.7	Helz2	2.08401	1.12583e-08
ENSMUST00000130367.7	Trim26	2.08278	6.75719e-07
ENSMUST00000037575.14	Ncor1	2.06345	0.000914134
ENSMUST00000042665.8	Parp14	2.06281	9.26353e-17
ENSMUST00000137823.7	Usp34	2.06043	4.8945e-11
ENSMUST00000150826.8	Ccpg1	2.05863	1.02436e-05
ENSMUST00000115007.8	Cyren	2.05764	1.43768e-06
ENSMUST00000067584.6	Znfx1	2.05563	4.56697e-05
ENSMUST00000048967.8	Cpe	2.03128	1.10938e-05
ENSMUST00000077960.6	H2-T22	2.02527	1.24764e-09
ENSMUST00000021971.5	Slc25a48	2.02103	1.82622e-12
ENSMUST00000188866.6	Ly6e	2.01075	0.00055364
ENSMUST00000120087.5	Samd9l	2.00637	3.46469e-15
ENSMUST00000038398.6	Parp12	2.004	2.30847e-12
ENSMUST00000081933.13	Dtx3l	2.0029	1.82656e-14
ENSMUST00000107425.7	Aen	2.00184	0.00123605
ENSMUST00000159327.1	Myc	2.00072	8.28907e-05

## Sheet: DOWNREGULATED
Transcript	Gene Name	FC_M	padjLoc
ENSMUST00000087956.5	Med12	0	6.46145e-08
ENSMUST00000111135.7	Fbxo3	0	2.6682e-08
ENSMUST00000153331.5	Cdk14	0	6.08595e-08
ENSMUST00000093534.10	Mtus1	0	1.30152e-26
ENSMUST00000165400.7	AW554918	5.15009e-08	1.15781e-07
ENSMUST00000196483.4	Fbxl5	3.85328e-07	1.42715e-09
ENSMUST00000091466.3	Ttc37	8.2873e-07	3.09618e-10
ENSMUST00000066617.11	Zkscan1	1.09715e-05	4.28621e-16
ENSMUST00000002007.4	Siae	2.25638e-05	1.59537e-12
ENSMUST00000220279.1	Cradd	4.61997e-05	1.52694e-07
ENSMUST00000228312.1	Nwd1	5.06895e-05	5.98162e-08
ENSMUST00000141497.1	Ralgapb	7.13669e-05	3.3134e-17
ENSMUST00000166168.7	Lrrc49	8.13884e-05	5.16722e-07
ENSMUST00000038650.8	Ccp110	0.000106758	6.33521e-20
ENSMUST00000110636.8	Zmynd11	0.000313529	2.6017e-12
ENSMUST00000160378.2	Acat3	0.000319017	3.1043e-12
ENSMUST00000230445.1	Pfkm	0.000492271	7.67222e-28
ENSMUST00000080732.9	Zscan21	0.00053467	8.36721e-13
ENSMUST00000112142.7	Dync1i2	0.000769371	3.49173e-09
ENSMUST00000170472.7	Coq8a	0.00106448	9.24467e-09
ENSMUST00000097816.8	Crocc	0.00119192	5.34547e-08
ENSMUST00000126451.7	Anp32a	0.00138483	8.37591e-11
ENSMUST00000134789.1	Zc3h15	0.0017512	2.77716e-10
ENSMUST00000054449.13	Plec	0.00195265	5.83471e-09
ENSMUST00000015361.10	Hmgb3	0.00344033	2.81232e-07
ENSMUST00000165316.7	Iars	0.00443122	1.48465e-12
ENSMUST00000155285.7	Mdm2	0.00539487	1.28732e-07
ENSMUST00000231916.1	Ap3b1	0.00599941	5.05903e-07
ENSMUST00000106101.1	Zzz3	0.00819558	1.52552e-10
ENSMUST00000212478.1	Gatad2a	0.00894992	3.00439e-06
ENSMUST00000100036.9	Sgk1	0.00984946	5.10709e-06
ENSMUST00000037219.11	Agbl2	0.0148406	7.24394e-09
ENSMUST00000089915.9	Casc4	0.0166167	1.15334e-05
ENSMUST00000177796.1	H3c14	0.0206097	5.29618e-06
ENSMUST00000109298.7	Slc35c2	0.0212129	6.93938e-07
ENSMUST00000238981.1	Eed	0.0226174	4.97394e-19
ENSMUST00000107664.2	Sh3d19	0.0239549	7.72009e-11
ENSMUST00000161054.7	Phc1	0.0325915	2.8586e-05
ENSMUST00000227242.1	Hnrnpc	0.0346322	1.93941e-07
ENSMUST00000205495.1	Rbbp6	0.0357422	1.92419e-05
ENSMUST00000166748.7	Per1	0.0375356	1.44085e-15
ENSMUST00000165079.7	Btbd6	0.0416466	7.91069e-06
ENSMUST00000135961.1	Mlxip	0.0420762	1.40973e-05
ENSMUST00000123766.7	Lpcat1	0.043207	0.000125175
ENSMUST00000163701.1	Dzank1	0.0439864	1.24146e-06
ENSMUST00000112318.9	Arf4	0.052682	2.15627e-21
ENSMUST00000229732.1	Arf4	0.0526828	2.18183e-21
ENSMUST00000021535.13	Papola	0.0568309	0.000790205
ENSMUST00000110866.8	Mcf2l	0.0583397	5.46268e-09
ENSMUST00000114523.9	Acbd5	0.05971	1.59633e-22
ENSMUST00000113140.4	Cdkl2	0.0784085	0.000736629
ENSMUST00000185739.7	Cbll1	0.0801596	0.00262157
ENSMUST00000045466.13	Zfp644	0.0876024	6.77415e-07
ENSMUST00000232179.1	Atm	0.0878454	0.000892457
ENSMUST00000234180.1	Mtch1	0.0884268	0.00323895
ENSMUST00000148946.7	Fcgbp	0.088568	3.29482e-09
ENSMUST00000217884.1	Tmem19	0.0895715	0.00595241
ENSMUST00000173870.7	Ubtf	0.0904663	0.00566891
ENSMUST00000169438.7	Plec	0.0909316	2.66616e-16
ENSMUST00000092473.4	Vps26a	0.0932231	0.0015069
ENSMUST00000219299.1	Fut8	0.0974861	3.2826e-05
ENSMUST00000026887.13	Atp5c1	0.0983705	0.00201451
ENSMUST00000137217.7	Shroom2	0.103913	0.00465069
ENSMUST00000093312.5	Irx3	0.104867	0.0003337
ENSMUST00000168412.2	Prmt6	0.105297	0.000333122
ENSMUST00000144270.7	Kit	0.115895	0.00203865
ENSMUST00000190365.7	Sytl2	0.117309	0.000252547
ENSMUST00000216284.1	Cep164	0.120462	0.00281158
ENSMUST00000166938.7	Immt	0.130558	4.46415e-05
ENSMUST00000227756.1	Cblb	0.130781	0.00526584
ENSMUST00000235011.1	Ss18	0.132771	0.00434576
ENSMUST00000044985.13	Bahcc1	0.135668	0.00771608
ENSMUST00000073687.12	Dlg5	0.135883	1.7723e-05
ENSMUST00000005175.4	Chd5	0.153218	0.000483481
ENSMUST00000201642.1	Uso1	0.155129	0.00913293
ENSMUST00000087360.8	Rbpj	0.155231	7.08422e-18
ENSMUST00000118234.7	Pex26	0.156263	0.00380807
ENSMUST00000069937.10	Cdkl2	0.163532	0.000315766
ENSMUST00000155534.8	Muc5ac	0.17004	0.000386386
ENSMUST00000039631.9	Acta2	0.173168	0.00673781
ENSMUST00000135464.1	Tmed2	0.186687	5.94576e-12
ENSMUST00000085215.10	Numb	0.188935	0.00258671
ENSMUST00000115137.7	Pcyt1a	0.190881	8.49857e-06
ENSMUST00000078496.11	Cacna1h	0.191594	7.13083e-05
ENSMUST00000153700.8	Oaz2	0.204205	1.8848e-48
ENSMUST00000169492.7	Arpp19	0.20777	0.00310834
ENSMUST00000118835.7	Mtus1	0.208083	0.000325912
ENSMUST00000114040.7	Dnah6	0.21284	1.83853e-14
ENSMUST00000184802.7	Zranb2	0.214995	0.00512187
ENSMUST00000180360.7	Ehbp1	0.23049	0.00089547
ENSMUST00000084509.5	Dmbt1	0.245207	9.57028e-16
ENSMUST00000169828.7	Nfe2l1	0.246821	2.92922e-09
ENSMUST00000033545.5	Rab39b	0.246868	0.00794934
ENSMUST00000180164.1	Fsd1l	0.251249	4.86726e-05
ENSMUST00000109551.7	Xpo1	0.254357	0.00398089
ENSMUST00000068137.10	Bcas1	0.256896	0.00440967
ENSMUST00000028780.3	Chac1	0.25802	9.5383e-21
ENSMUST00000207084.1	Picalm	0.259746	0.00105546
ENSMUST00000235036.1	Srsf7	0.259984	7.74111e-06
ENSMUST00000165617.2	Pdcd4	0.279796	0.00356445
ENSMUST00000020497.13	Aldh1l2	0.280518	2.34115e-22
ENSMUST00000117269.7	Traf3	0.285852	0.00870418
ENSMUST00000109605.4	Atf4	0.289194	5.76798e-33
ENSMUST00000067760.10	Nadk2	0.290122	0.000707946
ENSMUST00000161707.1	Psat1	0.290316	0.000454043
ENSMUST00000163392.2	3830406C13Rik	0.29111	0.00681589
ENSMUST00000118952.7	Tent4b	0.296657	3.83971e-11
ENSMUST00000113977.8	Kmt5b	0.297674	0.000456756
ENSMUST00000014920.7	Nol3	0.298074	6.55558e-06
ENSMUST00000084885.11	Ubp1	0.298898	3.39008e-06
ENSMUST00000151572.2	Gdpd2	0.299914	9.07223e-05
ENSMUST00000120942.7	Entpd5	0.300575	1.2446e-16
ENSMUST00000163452.6	Repin1	0.3031	0.00493011
ENSMUST00000235581.1	Matr3	0.307135	0.000256544
ENSMUST00000028609.13	Elf5	0.312372	7.45253e-08
ENSMUST00000225438.1	Shroom3	0.315017	0.00356513
ENSMUST00000099821.9	Lgals8	0.319612	0.000403904
ENSMUST00000226770.1	Pck2	0.31966	7.63229e-11
ENSMUST00000108068.7	Ubap2	0.325014	8.96654e-10
ENSMUST00000239417.1	2310030G06Rik	0.327902	0.000638785
ENSMUST00000197890.4	Cd36	0.32851	0.00724015
ENSMUST00000110029.8	Limk2	0.328982	0.00280428
ENSMUST00000046049.13	Fmo1	0.330851	1.10697e-14
ENSMUST00000189986.6	Ktn1	0.342391	5.70764e-05
ENSMUST00000081816.10	Bpifb1	0.348747	4.0578e-21
ENSMUST00000172165.7	Septin2	0.349537	2.30059e-12
ENSMUST00000016406.13	Sertad4	0.356434	5.61829e-05
ENSMUST00000019503.13	Gdpd2	0.360703	6.05899e-10
ENSMUST00000043094.12	Itln1	0.36097	1.86832e-25
ENSMUST00000077698.4	Calml3	0.365528	6.49046e-07
ENSMUST00000203775.1	Tacr1	0.366741	2.61102e-08
ENSMUST00000006523.11	Crip1	0.37012	0.00928419
ENSMUST00000005810.8	Mthfd2	0.372174	1.20716e-22
ENSMUST00000239443.1	Rnf186	0.378231	4.05396e-06
ENSMUST00000049152.14	Snx10	0.380923	3.1821e-06
ENSMUST00000098244.1	Ttpa	0.383419	0.000478929
ENSMUST00000042290.13	Itih2	0.384562	7.82938e-08
ENSMUST00000226519.1	Pck2	0.387657	2.01083e-05
ENSMUST00000031322.6	Cxcl15	0.389315	1.26303e-17
ENSMUST00000233588.1	Tcte1	0.389963	0.00217854
ENSMUST00000196745.4	Dclk1	0.391189	0.000481695
ENSMUST00000046863.11	Hsd3b7	0.396482	4.34147e-05
ENSMUST00000160973.7	Spata13	0.402741	0.00579735
ENSMUST00000144429.7	Flna	0.404547	0.00596032
ENSMUST00000003908.10	Mast2	0.406725	1.62942e-07
ENSMUST00000043873.9	Scgb3a1	0.4148	2.40903e-09
ENSMUST00000060574.8	A2ml1	0.415431	2.52849e-09
ENSMUST00000121733.7	Papln	0.420578	0.000349063
ENSMUST00000031766.11	Asns	0.422222	1.38062e-22
ENSMUST00000025862.14	Smarca2	0.429341	3.97224e-05
ENSMUST00000102849.10	Usp20	0.431734	0.00810491
ENSMUST00000187157.6	Scgb3a2	0.433266	1.32719e-10
ENSMUST00000047951.8	Fbxo2	0.435647	1.93074e-15
ENSMUST00000096012.10	Abi3bp	0.437019	5.11535e-05
ENSMUST00000005103.11	Nfe2l3	0.444743	0.000897914
ENSMUST00000215573.1	Ctnnb1	0.445061	2.45744e-06
ENSMUST00000239021.1	Ei24	0.447351	1.79009e-05
ENSMUST00000048781.3	Pck2	0.447621	1.59046e-06
ENSMUST00000165860.7	Ubr4	0.447758	0.00112969
ENSMUST00000035340.13	Usp54	0.449994	0.00141079
ENSMUST00000165147.2	Muc5b	0.451021	6.72177e-09
ENSMUST00000074898.7	Hp	0.451425	1.31625e-12
ENSMUST00000159989.1	Clca3b	0.455507	6.33786e-07
ENSMUST00000040418.8	Chad	0.458817	0.00652427
ENSMUST00000237749.1	Wdr26	0.461709	5.26361e-14
ENSMUST00000163153.8	Rdx	0.462469	6.8522e-09
ENSMUST00000115082.9	Meig1	0.465179	0.000181012
ENSMUST00000159433.7	Umad1	0.465184	0.000873066
ENSMUST00000045557.9	Slc7a5	0.468638	4.46855e-16
ENSMUST00000108339.7	Asph	0.473207	0.00254743
ENSMUST00000156647.7	Adam8	0.473754	5.79659e-06
ENSMUST00000092162.6	Lyz1	0.477044	6.08507e-06
ENSMUST00000097342.9	Ehmt2	0.47746	3.72486e-05
ENSMUST00000057135.13	Ttbk2	0.477945	3.64083e-06
ENSMUST00000149450.1	Cbr2	0.482307	4.64013e-15
ENSMUST00000058762.14	Pam	0.483888	6.46727e-05
ENSMUST00000042092.8	Cdh26	0.48404	5.45857e-12
ENSMUST00000035055.14	Map4	0.488709	1.44039e-06
ENSMUST00000109594.7	Slc1a4	0.490717	5.75933e-08
ENSMUST00000088454.12	Slc38a1	0.496411	0.000561168
